# Supplementary material for: Protein Structural Information and Evolutionary Landscape by In Vitro Evolution
Source: Mol Biol Evol. 2019 Oct 31;37(4):1179–92. doi: 10.1093/molbev/msz256 (PMC7086169; doi:10.1093/molbev/msz256)
Supplement: msz256-Supplementary_Data [file msz256-supplementary_data.zip]

Archive with 5 entries (4 files):
- msz256-Suppl_Data/
- msz256-Suppl_Data/G12.DCA.cont.PyMOL.pse
- msz256-Suppl_Data/suppl material dedca 28August2019.pdf
- msz256-Suppl_Data/TEM.DCA.cont.lists.tar.gz
- msz256-Suppl_Data/TEM.mut.datasets.tar.gz
